# Supplementary material for: The Vaginal Microbiota Composition and Genital Infections during and after Pregnancy among Women in Pemba Island, Tanzania
Source: Microorganisms. 2022 Feb 25;10(3):509. doi: 10.3390/microorganisms10030509 (PMC8951098; doi:10.3390/microorganisms10030509)
Supplement: Supplementary file 1 [file microorganisms-10-00509-s001.zip]

Archive with 1 entries (1 files):
- microorganisms-1537455-SI.pdf
